# Supplementary material for: Constitutive activation of DIA1 (DIAPH1) via C‐terminal truncation causes human sensorineural hearing loss
Source: EMBO Mol Med. 2016 Oct 5;8(11):1310–24. doi: 10.15252/emmm.201606609 (PMC5090661; doi:10.15252/emmm.201606609)
Supplement: Supplementary file 2 — Table EV1 [file EMMM-8-1310-s002.zip › Legend_of_Table_EV1_(README_file).txt]

Table EV1
Summary of primer pairs used for genotyping and qPCR.


1
