# Supplementary material for: Constitutive activation of DIA1 (DIAPH1) via C‐terminal truncation causes human sensorineural hearing loss
Source: EMBO Mol Med. 2016 Oct 5;8(11):1310–24. doi: 10.15252/emmm.201606609 (PMC5090661; doi:10.15252/emmm.201606609)
Supplement: Supplementary file 3 — Movie EV1 [file EMMM-8-1310-s003.zip › Legend_of_MovieEV1_(READMe_file).txt]

Movie EV1: 3D movies of GFP-DIA1(R1204X)-transfected HeLa cells.
GFP-DIA1(R1204X) was transfected into HeLa cells. Twenty-four hours after transfection, fixed 
cells were stained with Alexa568-conjugated phalloidin. 3D (from bottom to top of cells) 
fluorescence images were obtained using a confocal laser microscope. Note the elongated and 
thick microvilli in GFP-DIA1(R1204X)-expressing cells compared with non-transfected cells or 
with GFP-DIA1(WT) (Movie EV2)- and GFP-DIA1(ttaa) (Movie EV3)-expressing cells.


1
