# Supplementary material for: Constitutive activation of DIA1 (DIAPH1) via C‐terminal truncation causes human sensorineural hearing loss
Source: EMBO Mol Med. 2016 Oct 5;8(11):1310–24. doi: 10.15252/emmm.201606609 (PMC5090661; doi:10.15252/emmm.201606609)
Supplement: Supplementary file 4 — Movie EV2 [file EMMM-8-1310-s004.zip]

Archive with 2 entries (2 files):
- Movie_EV2_(WT).wmv
- Legend_of_MovieEV2_(READMe_file).txt
