# Supplementary material for: Constitutive activation of DIA1 (DIAPH1) via C‐terminal truncation causes human sensorineural hearing loss
Source: EMBO Mol Med. 2016 Oct 5;8(11):1310–24. doi: 10.15252/emmm.201606609 (PMC5090661; doi:10.15252/emmm.201606609)
Supplement: Supplementary file 5 — Movie EV3 [file EMMM-8-1310-s005.zip › Legend_of_MovieEV3_(README_file).txt]

Movie EV3: 3D movies of GFP-DIA1(ttaa)-transfected HeLa cells.
GFP-DIA1(ttaa) was transfected into HeLa cells. Twenty-four hours after transfection, fixed cells 
were stained with Alexa568-conjugated phalloidin. 3D (from bottom to top of cells) fluorescence 
images were obtained using a confocal laser microscope. Note that there was no effect on 
microvilli in GFP-DIA1(ttaa)-expressing cells compared with that in non-transfected cells.


1
