# Supplementary material for: Constitutive activation of DIA1 (DIAPH1) via C‐terminal truncation causes human sensorineural hearing loss
Source: EMBO Mol Med. 2016 Oct 5;8(11):1310–24. doi: 10.15252/emmm.201606609 (PMC5090661; doi:10.15252/emmm.201606609)
Supplement: Supplementary file 6 — Movie EV4 [file EMMM-8-1310-s006.zip › Legend_of_MovieEV4_(README_file).txt]

Movie EV4: 3D movie of GFP-DIA1(RRKR1204-1207/EEEEX) in HeLa cells.
GFP-DIA1(RRKR1204-1207/EEEEX) was transfected into HeLa cells. Twenty-four hours after 
transfection, fixed cells were stained with Alexa568-conjugated phalloidin. 3D (from bottom to 
top of cells) fluorescence images were obtained using a confocal laser microscope. Note the 
elongated and thick microvilli and enhanced stress fibers in GFP-DIA1(RRKR1204-1207/EEEEX) 
expressing cells compared with those in non-transfected cells.


1
