# Supplementary material for: Constitutive activation of DIA1 (DIAPH1) via C‐terminal truncation causes human sensorineural hearing loss
Source: EMBO Mol Med. 2016 Oct 5;8(11):1310–24. doi: 10.15252/emmm.201606609 (PMC5090661; doi:10.15252/emmm.201606609)
Supplement: Supplementary file 7 — Movie EV5 [file EMMM-8-1310-s007.zip › Legend_of_MovieEV5_(README_file).txt]

Movie EV5: Single-molecule speckle microscopy of GFP-DIA1(WT) in a live XTC cell. 
GFP-DIA1(WT) was transfected into XTC cells. XTC cells were spread on the PLL-coated 
coverslips and time-lapse images were acquired every 300 ms, illuminating the restricted areas 
near the cell edges, by using a single-molecule speckle microscope. Speckles showing directional 
movement were scarce in cells expressing GFP-DIA1(WT).


1
