# Supplementary material for: Constitutive activation of DIA1 (DIAPH1) via C‐terminal truncation causes human sensorineural hearing loss
Source: EMBO Mol Med. 2016 Oct 5;8(11):1310–24. doi: 10.15252/emmm.201606609 (PMC5090661; doi:10.15252/emmm.201606609)
Supplement: Supplementary file 8 — Movie EV6 [file EMMM-8-1310-s008.zip › Legend_of_MovieEV6_(README_file).txt]

Movie EV6: Single-molecule speckle microscopy of GFP-DIA1(R1204X) in a live XTC cell.
GFP-DIA1(R1204X) was transfected into XTC cells. XTC cells were spread on the PLL-coated 
coverslips and time-lapse images were acquired every 300 ms, illuminating the restricted areas 
near the cell edges, by using a single-molecule speckle microscope. Speckles showing directional 
movement were more frequently observed in cells expressing GFP-DIA1(R1204X) than in those 
expressing GFP-DIA1(WT) (Movie EV5). However, the density of these speckles in 
GFP-DIA1(R1204X)-expressing cells appeared lower than that in cells expressing 
GFP-DIA1(M1190D) (Movie EV7), which is considered a fully active mutant. See Figure 5 
legend.


1
